# Supplementary material for: Relationships between Dietary Patterns and Erythropoiesis-Associated Micronutrient Deficiencies (Iron, Folate, and Vitamin B12) among Pregnant Women in Taiwan
Source: Nutrients. 2023 May 15;15(10):2311. doi: 10.3390/nu15102311 (PMC10224368; doi:10.3390/nu15102311)
Supplement: Supplementary file 1 [file nutrients-15-02311-s001.zip]

Archive with 1 entries (1 files):
- nutrients-2294874-supplementary.pdf
